# Supplementary material for: Stillbirth and newborn data quality and use and related input and process factors: findings of the IMPULSE study in Uganda
Source: J Glob Health. 2026 May 29;16:04153. doi: 10.7189/jogh.16.04153 (PMC13219972; doi:10.7189/jogh.16.04153)
Supplement: Online Supplementary Document [file jogh-16-04153-s001.zip]

Archive with 1 entries (1 files):
- jogh-16-04153-s001.xlsx
