# Supplementary material for: Stillbirth and newborn data quality and use and related input and process factors: findings of the IMPULSE study in Uganda
Source: J Glob Health. 2026 May 29;16:04153. doi: 10.7189/jogh.16.04153 (PMC13219972; doi:10.7189/jogh.16.04153)
Supplement: Online Supplementary Document [file jogh-16-04153-s001.zip › jogh-16-04153-s001.xlsx]

## Sheet: metadata
Supplement to: Wasswa R, Cora LG, Rornald MK, Lochoro P, Mugahi R, Ogwal J, Ebong C, Abathun F, Fisshea D, Minja J, Ayele M, Mouhamadou O, Mariani I, Tognon F, Lawn JE, Putoto G, Shamba D, Waiswa P, Lazzerini M. Stillbirth and newborn data quality and use and related input and process factors: findings of the IMPULSE study in Uganda. J Glob Health. 2026;16:04153.

## Sheet: Appendix S1 PRISM
Appendix S1. PRISM conceptual model and framework
Aqil A, Lippeveld T, Hozumi D. PRISM framework: a paradigm shift for designing, strengthening and evaluating routine health information systems. Health Policy Plan. 2009;24:217–28. doi:10.1093/heapol/czp010
PRISM=Performance of Routine Information System Management

## Sheet: Appendix S2 STROBE
Appendix S2. The Strengthening the Reporting of Observational Studies (STROBE) Checklist
	Item No	Recommendation	Pages
Title and abstract	1	(a) Indicate the study’s design with a commonly used term in the title or the abstract	1
		(b) Provide in the abstract an informative and balanced summary of what was done and what was found	1
Introduction
Background/rationale	2	Explain the scientific background and rationale for the investigation being reported	2-3
Objectives	3	State specific objectives, including any prespecified hypotheses	2-3
Methods
Study design	4	Present key elements of study design early in the paper	3
Setting	5	Describe the setting, locations, and relevant dates, including periods of recruitment, exposure, follow-up, and data collection	3
Participants	6	(a) Give the eligibility criteria, and the sources and methods of selection of participants	3-4
Variables	7	Clearly define all outcomes, exposures, predictors, potential confounders, and effect modifiers. Give diagnostic criteria, if applicable	5-6-7
Data sources/ measurement	8*	For each variable of interest, give sources of data and details of methods of assessment (measurement). Describe comparability of assessment methods if there is more than one group	6-7
Bias	9	Describe any efforts to address potential sources of bias	4-5
Study size	10	Explain how the study size was arrived at
Quantitative variables	11	Explain how quantitative variables were handled in the analyses. If applicable, describe which groupings were chosen and why
Statistical methods	12	(a) Describe all statistical methods, including those used to control for confounding	5-6-7
		(b) Describe any methods used to examine subgroups and interactions
		(c) Explain how missing data were addressed
		(d) If applicable, describe analytical methods taking account of sampling strategy
		(e) Describe any sensitivity analyses
Results
Participants	13*	(a) Report numbers of individuals at each stage of study—eg numbers potentially eligible, examined for eligibility, confirmed eligible, included in the study, completing follow-up, and analysed	7-8
		(b) Give reasons for non-participation at each stage
		(c) Consider use of a flow diagram
Descriptive data	14*	(a) Give characteristics of study participants (eg demographic, clinical, social) and information on exposures and potential confounders
		(b) Indicate number of participants with missing data for each variable of interest
Outcome data	15*	Report numbers of outcome events or summary measures
Main results	16	(a) Give unadjusted estimates and, if applicable, confounder-adjusted estimates and their precision (eg, 95% confidence interval). Make clear which confounders were adjusted for and why they were included	8-13
		(b) Report category boundaries when continuous variables were categorized
		(c) If relevant, consider translating estimates of relative risk into absolute risk for a meaningful time period
Other analyses	17	Report other analyses done—eg analyses of subgroups and interactions, and sensitivity analyses	12-13
Discussion
Key results	18	Summarise key results with reference to study objectives
Limitations	19	Discuss limitations of the study, taking into account sources of potential bias or imprecision. Discuss both direction and magnitude of any potential bias	14
Interpretation	20	Give a cautious overall interpretation of results considering objectives, limitations, multiplicity of analyses, results from similar studies, and other relevant evidence	13-14
Generalisability	21	Discuss the generalisability (external validity) of the study results	14
Other information
Funding	22	Give the source of funding and the role of the funders for the present study and, if applicable, for the original study on which the present article is based	15
*give information separately for exposed and unexposed groups

## Sheet: Appendix S3 Sampling Criteria
Appendix S3. Sampling criteria
Facility type	Criteria
Health facilities
3rd level of referral and/or National	1
In each region:
3rd level of referral (Regional)	1
2nd level of referral (Subnational / District) Public	2
2nd level of referral (Subnational / District) Not For Profit	1 (if existing, and allowing)
2nd level of referral (Subnational / District) Private	1 (if existing, and allowing)
1st level of referral (Primary Hospital / Health Center with CEmONC) Public	3
1st level of referral (Primary Hospital / Health Center with CEmONC) Not For Profit	1
1st level of referral (Primary Hospital / Health Center with CEmONC) Private *	1-2 (if existing, and allowing)
Data offices
District /Subnational Health Office	All data offices related to selected facilities
BEmONC=basic Emergency Obstetric and Neonatal Care, CEmONC - Comprehensive Emergency Obstetric and Newborn Care

## Sheet: Appendix S4 Regions
Appendix S4. Characteristics of the regions
Major characteristics	Kampala City Administration		Karamoja		Lango		West-Nile
	N	%	N	%	N	%	N	%
Facility type	N = 2		N = 16		N = 16		N = 17
Central health data office	1	50	NA	NA	NA	NA	NA	NA
Regional health data office	0	0	0	0	0	0	0	0
District health data office	0	0	8	50	6	37.5	6	35.3
Third level of referral (national or regional) hospital	1	50	1	6.2	1	6.2	2	11.8
Second level of referral hospital	0	0	5	31.3	3	18.8	4	23.5
First level of referral health facility	0	0	2	12.5	6	37.5	5	29.4
Setting	N = 1		N = 8		N = 10		N = 11
Rural	0	0	7	87.5	7	70	3	27.3
Urban	1	100	1	12.5	3	30	8	72.7
Managing authority	N = 2		N = 16		N = 16		N = 17
Not for profit	0	0	2	12.5	2	12.5	3	17.6
Public	2	100	14	87.5	14	87.5	14	82.4
Hard to reach / disadvantaged area	No		Yes (semi nomadic population)		No		No
Humanitarian setting	No		No		No		Yes (refugees)
N/A=not applicable

## Sheet: Appendix S5 Sample size
Appendix S5. Sample size by EN MINI tool and facility type
Sample size by Tool	N	%
Tool 1 - RHIS Overview (RHIS)	N = 50
Central health data office	0	0
Regional health data office	0	0
District health data office	20	40
Third level of referral (national or regional) hospital	5	10
Second level of referral hospital	12	24
First level of referral health facility	13	26
Tool 2A - RHIS Performance diagnosis district level (DQ-DU)	N = 20
Central health data office	0	0
Regional health data office	0	0
District health data office	20	100
Third level of referral (national or regional) hospital	NA	NA
Second level of referral hospital	NA	NA
First level of referral health facility	NA	NA
Tool 2B - RHIS Performance diagnosis health facility level (FQ-FU)	N = 28
Central health data office	NA	NA
Regional health data office	NA	NA
District health data office	NA	NA
Third level of referral (national or regional) hospital	5	17.9
Second level of referral hospital	11	39.3
First level of referral health facility	12	42.8
Tool 3.1 - eRHIS functionality assessment (ESF)	N = 20
Central health data office	1	5
Regional health data office	0	0
District health data office	19	95
Third level of referral (national or regional) hospital	NA	NA
Second level of referral hospital	NA	NA
First level of referral health facility	NA	NA
Tool 3.2 - eRHIS usability assessment (ESU)	N = 49
Central health data office	0	0
Regional health data office	0	0
District health data office	20	40.8
Third level of referral (national or regional) hospital	5	10.2
Second level of referral hospital	12	24.5
First level of referral health facility	12	24.5
Tool 4 - Managment assessment (MAT)	N = 21
Central health data office	1	4.8
Regional health data office	0	0
District health data office	20	95.2
Third level of referral (national or regional) hospital	NA	NA
Second level of referral hospital	NA	NA
First level of referral health facility	NA	NA
Tool 5 - Facility/office assessment (FOC)	N = 49
Central health data office	0	0
Regional health data office	0	0
District health data office	20	40.8
Third level of referral (national or regional) hospital	5	10.2
Second level of referral hospital	12	24.5
First level of referral health facility	12	24.5
Tool 6 - Organizational/behavioral assessment * (OBAT)	N = 120
Central health data office	0	0
Regional health data office	0	0
District health data office	23	19.2
Third level of referral (national or regional) hospital	25	20.8
Second level of referral hospital	37	30.8
First level of referral health facility	35	29.2
*data from Tool 6 are expressed in terms of respondents rather than number of sites
NA=not applicable

## Sheet:  Appendix S6 End user
Appendix S6. End users' perspectives (N = 350)
Do you feel that any improvement is needed for RHIS for newborn and stillbirth data, based on your experience?
Tool	Facility								DHO + MOH								p-value	Overall
	Major		Some		No		Any improvement		Major		Some		No		Any improvement			Major		Some		No		Any improvement
	N	%	N	%	N	%	N	%	N	%	N	%	N	%	N	%		N	%	N	%	N	%	N	%
Tool 1 - RHIS Overview	N = 30								N = 20									N = 50
(data collection, information systems mapping and flow)	4	13.3	20	66.7	6	20	24	80	2	10	11	55	7	35	13	65	0.49	6	12	31	62	13	26	37	74
Tool 2 - RHIS Performance Diagnostic	N = 28								N = 20									N = 48
(data quality/use)	0	0	21	75	7	25	21	75	2	10	13	65	5	25	15	75	0.23	2	4.2	34	70.8	12	25	36	75
Tool 3.1 - eRHIS Functionality	NA								N = 20									N = 20
(data integration, disaggregation, analysis, visualization; report generation)	NA	NA	NA	NA	NA	NA	NA	NA	2	10	11	55	7	35	13	65		2	10	11	55	7	35	13	65
Tool 3.2 - eRHIS Usability	N = 28								N = 20									N = 48
	2	7.1	17	60.7	9	32.1	19	67.8	1	5	10	50	9	45	11	55	0.66	3	6.2	27	56.3	18	37.5	30	62.5
Tool 4 - Managment	NA								N = 21									N = 21
	NA	NA	NA	NA	NA	NA	NA	NA	3	14.3	14	66.7	4	19	17	80.9		3	14.3	14	66.7	4	19	17	80.9
Tool 5 - Facility/Office Assessment	N = 29								N = 20									N = 49
(resources)	3	10.3	19	65.6	7	24.1	22	75.9	4	20	14	70	2	10	18	90	0.35	7	14.3	33	67.3	9	18.4	40	81.6
Tool 6 - Organizational/Behavioral	N = 91								N = 23									N = 114
	17	18.7	51	56	23	25.3	68	74.7	4	17.4	14	60.9	5	21.7	18	78.3	0.91	21	18.4	63	55.3	28	24.6	84	75.7
Weighted average	8.78641	12.6126	33.2816	62.1311	14	25.2427	42.068	74.7437	3.02419	12.5035	12.4722	60.4264	5.54861	27.0701	15.0764	72.9153		9.65714	12.5651	39.4029	60.8669	16.9914	26.0143	49.06	74.0774
DHO=district health office, MOH=ministry of health

## Sheet: Appendix S7 Organi factors
Appendix S7. Organizational Factors
Organizational factors	Description of the indicators	PRISM formula		District data offices			Facilities			Ministry of Health
Critical managment functions		Numerator	Denominator	Numerator	Denominator	Percentage	Numerator	Denominator	Percentage	Numerator	Denominator	Percentage
RHIS governance
Sites with good RHIS governance structure	Has written document describing the RHIS mission, roles, and responsibilities that are related to strategic and policy decisions at the district and higher levels	MAT005	Number of districts assesed	15	20	0.75				1	1	Presence
	Has current health service organizational and staff chart showing positions related to health information	MAT006	Number of districts assesed	16	20	0.8				1	1	Presence
	Office has an overall framework and plan for information and communication technology (ICT), for example, describing the required equipment and plans for training in the use of ICT for RHIS	MAT008	Number of districts assesed	6	20	0.3				1	1	Presence
	Office maintains a list/documentation of the dissemination of the RHIS monthly/quarterly reports to the various health program staff in the district, the community, local administration, nongovernmental organizations (NGOs), etc.	MAT009	Number of districts assesed	15	20	0.75				1	1	Presence
	Aggregated indicator	Sum of numerators	4*Number of districts assessed	52	80	0.65
Sites with fully written SOPs/procedural guidelines for RHIS	Office has written standard operating procedures (SOPs) and procedural guidelines for the RHIS that include data definitions; data collection and reporting; data aggregation, processing, and transmission; data analysis, dissemination, and use; data quality assurance; MFL; International Classification of Disease (ICD) codes; data security; data storage; and performance improvement processes	MAT007a=1	Number of districts assesed	12	20	0.6				0	1	Abscence
RHIS planning
Sites with copies of national HIS documents	Office has a copy of the national HIS situation analysis/assessment report that is less than three years old	MAT010	Number of districts assesed	7	20	0.35				1	1	Presence
	Office has a copy of the national three- or five-year HIS strategic plan	MAT011	Number of districts assesed	12	20	0.6				1	1	Presence
	Aggregated indicator	Sum of numerators	2*Number of districts assessed	19	40	0.48
Use of quality improvements standards
Sites with RHIS quality improvements standards	Has set RHIS performance targets RHIS performance targets for data accuracy for their respective administrative areas	MAT012.1	Number of districts assesed	16	20	0.8				1	1	Presence
	Has set RHIS performance targets RHIS performance targets for data completeness for their respective administrative areas	MAT012.2	Number of districts assesed	19	20	0.95				1	1	Presence
	Has set RHIS performance targets RHIS performance targets for data timeliness for their respective administrative areas	MAT012.3	Number of districts assesed	20	20	1				1	1	Presence
	Aggregated indicator	Sum of numerators	3*Number of districts assessed	55	60	0.92
Supervision quality
Sites with effective supportive supervision practices /tools available	Office has copies of RHIS supervisory guidelines and checklists	MAT018	Number of districts assesed	7	20	0.35				0	1	Abscence
	Office maintains a schedule for RHIS supervisory visits	MAT019	Number of districts assesed	18	20	0.9				0	1	Abscence
	Office has copies of the reports from RHIS supervisory visits conducted during the current fiscal year	MAT020	Number of districts assesed	15	20	0.75				1	1	Presence
	HFs that received a supervisory visit have copies of the report from latest supervisory visit and commonly agreed action points are listed	MAT021	Number of districts assesed	14	20	0.7				0	1	Abscence
	Aggregated indicator	Sum of numerators	4*Number of districts assessed	54	80	0.68
Sites with a supervision visit at least oncce in the last 3 months	Frequency of facilities that received at least one district supervisor’s visit(s)over the past three months	FU022	Number of facilities assesed				18	28	0.64
Overall quality of supervision	Supervisor checked the data quality	FU023	Number of facilities with at least 1 visit (FU022=1 to 5)				17	18	0.94
	Supervisor used a checklist to assess the data quality	FU024	Number of facilities with at least 1 visit (FU022=1 to 5)				14	18	0.78
	During the visit, the district supervisor discussed the health facility’s performance based on the RHIS information	FU025	Number of facilities with at least 1 visit (FU022=1 to 5)				16	18	0.89
	Supervisor helped the respondent to make a decision or to take corrective action based on the discussion	FU026	Number of facilities with at least 1 visit (FU022=1 to 5)				16	18	0.89
	Supervisor sent a report/written feedback on the last supervisory visit(s)	FU027	Number of facilities with at least 1 visit (FU022=1 to 5)				8	18	0.44
	Aggregated indicator	Sum of numerators	5*Number of facilities with at least 1 visit (FU022=1 to 5)				71	90	0.79
Sites with allocated financial resources for RHIS activities	Office has a copy of the long-term financial plan for supporting RHIS activities	MAT024	Number of districts assesed	9	20	0.45				1	1	Presence
Promotion of information culture
Commitment/support for high quality data
Respondent perceives organization emphasise data quality	Respondent perceives that the organization gives due emphasis to data quality	S2	15*number of respondents	317	345	0.92	1124	1365	0.82	N/A	N/A	N/A
		S6
		S8
Commitment/support for information use
Respondents perceive organization supports information use	Respondent perceives that the organization supports information use	S4	20*number of respondents	410	460	0.89	1463	1820	0.8	N/A	N/A	N/A
		S7
		P5
		P8
Evidence-based decision making
Respondents perceive organization promotes evidence-based	Respondent perceives that the organization promotes a culture of evidence-based decision making	Inverse D1	50*number of respondents	735	1150	0.64	2639	4550	0.58	N/A	N/A	N/A
		Inverse D2
		D3
		Inverse D4
		Inverse D5
		Inverse D6
		D7
		D8
		D9
		D10
Promotion of problem solving
Respondents perceive organization promotes problem solving	Respondent perceives that the organization promotes a culture of problem solving	S5	20*number of respondents	380	460	0.83	1298	1820	0.71	N/A	N/A	N/A
		P6
		P7
		P9
Sharing information between levels
Respondents perceive organization promotes bidirectional flow	Respondent perceives that the organization promotes a bidirectional flow of feedback	S1	20*number of respondents	201	230	0.87	706	910	0.78	N/A	N/A	N/A
		S3
Sense of responsability
Respondents perceive org. instils sense of responsibility	Respondent perceives that the organization has a culture that instills a sense of responsibility	P1	25*number of respondents	461	575	0.8	1682	2275	0.74	N/A	N/A	N/A
		P2
		P3
		P4
		P12
Empowerment and Accountability
Respondents perceive organization empowers people	Respondent perceives that the organization empowers people to ask questions, seek improvement, learn, and improve quality through useful information	P10	10*number of respondents	191	230	0.83	727	910	0.8	N/A	N/A	N/A
		P11
Rewarding Good Performance
Respondents perceive organization recognizes good performance	Respondent perceives that the organization recognizes and rewards good performance	S9	5 * number of respondents	92	115	0.8	317	455	0.7	N/A	N/A	N/A
Resources availability
Infrastructure for RHIS data management
Sites with access to working internet network	Access to an Internet network	FOC025	Number of sites assessed	12	20	0.6	24	29	0.83	N/A	N/A	N/A
RHIS supplies for data collection and aggregation
Sites with adequate supply RHIS recording/reporting forms (MHS)	Maternal and newborn health services – Labor and delivery - printed register	FOC__032_5.1	Number of sites assessed	19	20	0.95	29	29	1	N/A	N/A	N/A
	Maternal and newborn health services – Operation theater - printed register	FOC__032_5.2	Number of sites assessed	11	20	0.55	24	29	0.83	N/A	N/A	N/A
	Maternal health services – Postnatal ward printed register	FOC__032_5.3	Number of sites assessed	18	20	0.9	29	29	1	N/A	N/A	N/A
	Maternal health services – Death printed register	FOC__032_5.4	Number of sites assessed	6	20	0.3	17	29	0.59	N/A	N/A	N/A
	Aggregated indicator	Sum of numerators	4*Number of sites assessed	54	80	0.68	99	116	0.85	N/A	N/A	N/A
Sites with adequate supply RHIS recording/reporting forms (CHS)	Child/Newborn health services – Postnatal ward printed register	FOC_032_6.1	Number of sites assessed	16	20	0.8	27	29	0.93	N/A	N/A	N/A
	Child/Newborn health services – Kangaroo mother care (KMC) printed register	FOC_032_6.2	Number of sites assessed	2	20	0.1	3	29	0.1	N/A	N/A	N/A
	Child/Newborn health services – Neonatal inpatient care ward printed register	FOC_032_6.3	Number of sites assessed	9	20	0.45	22	29	0.76	N/A	N/A	N/A
	Child/Newborn health services – Special care newborn ward printed register	FOC_032_6.4	Number of sites assessed	3	20	0.15	3	29	0.1	N/A	N/A	N/A
	Child/Newborn health services – Neonatal Intensive Care unit (NICU) printed register	FOC_032_6.5	Number of sites assessed	4	20	0.2	6	29	0.21	N/A	N/A	N/A
	Child/Newborn health services – Death printed register	FOC_032_6.6	Number of sites assessed	6	20	0.3	12	29	0.41	N/A	N/A	N/A
	Aggregated indicator	Sum of numerators	6*Number of sites assessed	40	120	0.33	73	174	0.42	N/A	N/A	N/A
Sites with no stock-outs of recording and reporting tools (MHS) last 6 months	Maternal and newborn health services – Labor and delivery - printed register	FOC_034_5.1	Number of sites assessed	18	20	0.9	28	29	0.97	N/A	N/A	N/A
	Maternal and newborn health services – Operation theater - printed register	FOC_034_5.2	Number of sites assessed	11	20	0.55	25	29	0.86	N/A	N/A	N/A
	Maternal health services – Postnatal ward printed register	FOC_034_5.3	Number of sites assessed	17	20	0.85	29	29	1	N/A	N/A	N/A
	Maternal health services – Death printed register	FOC_034_5.4	Number of sites assessed	7	20	0.35	17	29	0.59	N/A	N/A	N/A
	Aggregated indicator	Sum of numerators	4*Number of sites assessed	53	80	0.66	99	116	0.85	N/A	N/A	N/A
Sites with no stock-outs of recording and reporting tools (CHS) last 6 months	Child/Newborn health services – Postnatal ward printed register	FOC_034_6.1	Number of sites assessed	15	20	0.75	26	29	0.9	N/A	N/A	N/A
	Child/Newborn health services – Kangaroo mother care (KMC) printed register	FOC_034_6.2	Number of sites assessed	2	20	0.1	3	29	0.1	N/A	N/A	N/A
	Child/Newborn health services – Neonatal inpatient care ward printed register	FOC_034_6.3	Number of sites assessed	9	20	0.45	21	29	0.72	N/A	N/A	N/A
	Child/Newborn health services – Special care newborn ward printed register	FOC_034_6.4	Number of sites assessed	3	20	0.15	4	29	0.14	N/A	N/A	N/A
	Child/Newborn health services – Neonatal Intensive Care unit (NICU) printed register	FOC_034_6.5	Number of sites assessed	4	20	0.2	6	29	0.21	N/A	N/A	N/A
	Child/Newborn health services – Death printed register	FOC_034_6.6	Number of sites assessed	6	20	0.3	12	29	0.41	N/A	N/A	N/A
	Aggregated indicator	Sum of numerators	6*Number of sites assessed	39	120	0.32	72	174	0.41	N/A	N/A	N/A
Availability of staff to compile and analyse data
Sites with designated staff for entering data/compiling reports	District has a designated person responsible for entering data/compiling reports from health facilities	DQ010	Number of districts assesed	20	20	1
	A designated person enters data/compiles reports from the different units in the health facility	FQ0111	Number of facilities assesed				28	28	1
Sites that have designated staff for internal data quality review	District has a designated person to review the quality of compiled data prior to submission to the next level	DQ011	Number of districts assesed	20	20	1
	A designated person reviews the quality of compiled data prior to submission to the next level	FQ012	Number of facilities assesed				26	28	0.93
RHIS capacity development
Sites with staff capacity development plan	Office has a costed training and capacity development plan that has benchmarks, timelines, and mechanisms for on-the-job RHIS training, RHIS workshops, and orientation for new staff	MAT016	Number of districts assesed	11	20	0.55				1	1	Presence
RHIS=Routine Health Information System; MHS=Mother Health Services; CHS=Child Health Services
Grey colored portion of the table indicate that the indicator is not recorded either at district or facility level; in green are marked the indicators with a reported percentage between 90% and 100%, in yellow those between 80% and 89% and in red those below 80%

## Sheet: Appendix  S8 Techincal factors
Appendix S8. Technical factors
Technical factors	Description of the indicators	PRISM formula		District data offices			Facilities			Ministry of Health
RHIS reporting capability		Numerator	Denominator	Numerator	Denominator	Percentage	Numerator	Denominator	Percentage	Numerator	Denominator	Percentage
Staff able to track report completeness using eRHIS	User can carry out the following function: RHIS software produces a report on the number and percentage of reports received out of the total number of expected reports	ESU010	Number of sites assessed	18	20	0.9	26	29	0.9	N/A	N/A	N/A
Staff with capacity to generate summary reports with eRHIS	National/regional summary for a month	ESU011a_1	Number of sites assessed	12	20	0.6	11	29	0.37931	N/A	N/A	N/A
	National/regional summary for a quarter	ESU011a_2	Number of sites assessed	12	20	0.6	11	29	0.37931	N/A	N/A	N/A
	National/regional summary for the year	ESU011a_3	Number of sites assessed	12	20	0.6	11	29	0.37931	N/A	N/A	N/A
	District summary for a month	ESU011b_1	Number of sites assessed	20	20	1	22	29	0.758621	N/A	N/A	N/A
	District summary for a quarter	ESU011b_2	Number of sites assessed	20	20	1	22	29	0.758621	N/A	N/A	N/A
	District summary for the year	ESU011b_3	Number of sites assessed	20	20	1	22	29	0.758621	N/A	N/A	N/A
	Health facility summary for a month	ESU011c_1	Number of sites assessed	20	20	1	28	29	0.965517	N/A	N/A	N/A
	Health facility summary for a quarter	ESU011c_2	Number of sites assessed	20	20	1	28	29	0.965517	N/A	N/A	N/A
	Health facility summary for the year	ESU011c_3	Number of sites assessed	20	20	1	28	29	0.965517	N/A	N/A	N/A
	Community-level SDP summary for a month	ESU011d_1	Number of sites assessed	10	20	0.5	13	29	0.448276	N/A	N/A	N/A
	Community-level SDP summary for a quarter	ESU011d_2	Number of sites assessed	12	20	0.6	17	29	0.586207	N/A	N/A	N/A
	Community-level SDP summary for the year	ESU011d_3	Number of sites assessed	12	20	0.6	12	29	0.413793	N/A	N/A	N/A
	Aggregated indicator	Sum of numerators	12*Number of sites assessed	190	240	0.79	225	348	0.65	N/A	N/A	N/A
Ability to calculate coverage indicators
Staff able to calculate coverage indicators using eRHIS	Indicator 1 National	ESU012_1a	Number of sites assessed	9	20	0.45	5	29	0.172414	N/A	N/A	N/A
	Indicator 1 Regional	ESU012_1b	Number of sites assessed	13	20	0.65	9	29	0.310345	N/A	N/A	N/A
	Indicator 1 District	ESU012_1c	Number of sites assessed	20	20	1	19	29	0.655172	N/A	N/A	N/A
	Indicator 1 Health facility	ESU012_1d	Number of sites assessed	20	20	1	25	29	0.862069	N/A	N/A	N/A
	Indicator 1 Community-level SDP	ESU012_1e	Number of sites assessed	6	20	0.3	11	29	0.37931	N/A	N/A	N/A
	Indicator 2 National	ESU012_2a	Number of sites assessed	9	20	0.45	5	29	0.172414	N/A	N/A	N/A
	Indicator 2 Regional	ESU012_2b	Number of sites assessed	12	20	0.6	9	29	0.310345	N/A	N/A	N/A
	Indicator 2 District	ESU012_2c	Number of sites assessed	20	20	1	19	29	0.655172	N/A	N/A	N/A
	Indicator 2 Health facility	ESU012_2d	Number of sites assessed	20	20	1	25	29	0.862069	N/A	N/A	N/A
	Indicator 2 Community-level SDP	ESU012_2e	Number of sites assessed	6	20	0.3	11	29	0.37931	N/A	N/A	N/A
	Indicator 3 National	ESU012_3a	Number of sites assessed	9	20	0.45	5	29	0.172414	N/A	N/A	N/A
	Indicator 3 Regional	ESU012_3b	Number of sites assessed	12	20	0.6	9	29	0.310345	N/A	N/A	N/A
	Indicator 3 District	ESU012_3c	Number of sites assessed	20	20	1	19	29	0.655172	N/A	N/A	N/A
	Indicator 3 Health facility	ESU012_3d	Number of sites assessed	20	20	1	24	29	0.827586	N/A	N/A	N/A
	Indicator 3 Community-level SDP	ESU012_3e	Number of sites assessed	6	20	0.3	10	29	0.344828	N/A	N/A	N/A
	Aggregated indicator	Sum of numerators	15*Number of sites assessed	202	300	0.673333	205	435	0.471264	N/A	N/A	N/A
Data analysis
Staff can generate major causes institution-based newborn mortality	User can generate major causes of institution-based (inpatient, emergency) mortality	ESU015	Number of sites assessed	17	20	0.85	21	29	0.72	N/A	N/A	N/A
Staff can generate major newborn morbidity diagnoses	User can generate major morbidity diagnoses for inpatient and outpatient services	ESU016	Number of sites assessed	19	20	0.95	19	29	0.66	N/A	N/A	N/A
Data visualization
Staff able to use eRHIS data visualization features to present data	Indicator 1 User can generate time trend graphs	ESU014_1a	Number of sites assessed	20	20	1	23	29	0.79	N/A	N/A	N/A
	Indicator 1 User can generate bar graphs for comparing facilities, districts, or regions	ESU014_1b	Number of sites assessed	20	20	1	22	29	0.76	N/A	N/A	N/A
	Indicator 1 User can generate thematic maps, by region, district, or health facility	ESU014_1c	Number of sites assessed	14	20	0.7	14	29	0.48	N/A	N/A	N/A
	Indicator 2 User can generate time trend graphs	ESU014_2a	Number of sites assessed	20	20	1	23	29	0.79	N/A	N/A	N/A
	Indicator 2 User can generate bar graphs for comparing facilities, districts, or regions	ESU014_2b	Number of sites assessed	20	20	1	22	29	0.76	N/A	N/A	N/A
	Indicator 2 User can generate thematic maps, by region, district, or health facility	ESU014_2c	Number of sites assessed	14	20	0.7	13	29	0.45	N/A	N/A	N/A
	Aggregate indicator	Sum of numerators	6*Number of sites assessed	108	120	0.9	117	174	0.67	N/A	N/A	N/A
RHIS=Routine Health Information System, N/A = not available
In green are marked the indicators with a reported percentage between 90% and 100%, in yellow those between 80% and 89% and in red those below 80%

## Sheet: Appendix S9 Behavioral factors
Appendix S9. Behavioural factors
Behavioral factors	Description of the indicators	PRISM formula		District data offices			Facilities			Ministry of Health
Knowledge		Numerator	Denominator	Numerator	Denominator	Percentage	Numerator	Denominator	Percentage	Numerator	Denominator	Percentage
Respondent’s knowledge on rationale for RHIS data	Knowledge of the rationale for RHIS data	U1a	3*Number of respondents	384	414	0.93	1210	1638	0.74	N/A	N/A	N/A
		U1b
		U1c
		U1d
		U1e
		U1f
Respondent’s knowledge on data quality checks	Knowledge of data quality checking methods	U2	3*Number of respondents	134	138	0.97	426	546	0.78	N/A	N/A	N/A
		U3
Motivation level among staff
Respondent’s perceived motivation to perform RHIS tasks	Staff motivation level to perform RHIS tasks	Inverse BC1	35 * Number of respondents	537	805	0.67	1903	3185	0.6	N/A	N/A	N/A
		Inverse BC2
		Inverse BC3
		BC4
		BC5
		BC6
		Inverse BC7
Data quality assurance
Respondents believe they can check data accuracy	Respondent believes that he or she can check data accuracy	SE1	10 x number of respondents	209	230	0.91	607	910	0.67	N/A	N/A	N/A
Calculating Indicators
Respondents believe they can calculate rates correctly	Respondent believes that he or she can calculate percentages/rates correctly	SE2	10 x number of respondents	223	230	0.97	566	910	0.62	N/A	N/A	N/A
Data Presentation
Respondents believe they can plot a trend on a chart	Respondent believes that he or she can plot a trend on a chart	SE3	10 x number of respondents	220	230	0.96	619	910	0.68	N/A	N/A	N/A
Data Interpretation
Respondents believe they can explain the results	Respondent believes that he or she can explain the implication of the results of data analysis	SE4	10 x number of respondents	211	230	0.92	584	910	0.64	N/A	N/A	N/A
Use of Information
Respondents believe they can use data for decisions	Respondent believes that he or she can use data for identifying service performance gaps and setting performance targets	SE5	10 x number of respondents	421	460	0.92	1256	1820	0.69	N/A	N/A	N/A
	Respondent believes that he or she can use data for making operational/management decisions	SE6
Actual Skills to Perform RHIS Tasks
Respondent’s competence in calculating indicators	Competence level in calculating indicators	CD1	3*Number of respondents	66	69	0.96				N/A	N/A	N/A
		CD3
		CD4
		CF1	5*Number of respondents				137	455	0.3
		CF3a
		CF3b
		CS3
		CS4
Respondent’s competence in plotting data/charts	Competence level in plotting data/preparing charts	CD2a_n	Number of respondents	22	23	0.96				N/A	N/A	N/A
		CS2a_n	Number of respondents				18	91	0.2
Respondent’s competence in interpreting data	Competence level in interpreting data	CD2b_n	4*Number of respondents	82	92	0.89				N/A	N/A	N/A
		CD2c1_n
		CD2c2_n
		CF2b_n	7*Number of respondents				179	637	0.28
		CF2c1_n
		CFc2_n
		CS2b_n
		CS2c_n
Respondent’s competence in problem solving	Competence level in problem solving	PSa	10*Number of respondents	200	230	0.87	552	910	0.61	N/A	N/A	N/A
		PSb
		PSc
Respondent’s competence in use of information	Competence level in the use of information	CD2d1_n	3*Number of respondents	63	69	0.91				N/A	N/A	N/A
		CD2d2_n
		CD2d3_n
		CF2d1_n	4*Number of respondents				89	364	0.24
		CF2d2_n
		CS2d1_n
		CS2d2_n
RHIS=Routine Health Information System N/A = not available.
Grey colored portions of the table indicate that the indicator is not recorded for that specific site level; in green are marked the indicators with a reported percentage between 90% and 100%, in yellow those between 80% and 89% and in red those below 80%

[truncated: 6 more sheets: Appendix S10 Data managment, Appendix S11 Data quality, Appendix S12 Use of information, Appendix S13 PRISM check, Appendix S14 Indicators, Appendix S15 Gapconfidenceskill]
